# Supplementary material for: Estimating variability in grain legume yields across Europe and the Americas
Source: Sci Rep. 2015 Jun 8;5:11171. doi: 10.1038/srep11171 (PMC4459183; doi:10.1038/srep11171)
Supplement: Supplementary Data 1 [file srep11171-s2.xls]

## Sheet: Sheet1
	Supplementary Data 1. Yield risk measures, expected yields, average total cultivated areas and average annual growth rate of yields in Europe and the Americas over 1963-2013 and 1983-2013 using the polynomial regression.
	Region	Crop	Scientific name	n¶	Standard deviation of yield anomalies		10th percentile of yield anomalies		Expected yield loss§	Average expected yield (t ha-1)		Expected yield (t ha-1)	Average total cultivated area (%)		Average annual growth rate of yield (%)
					1961-2013	1983-2013	1961-2013	1983-2013	1961-2013	1961-2013	1983-2013	2013	1961-2013	1983-2013	1961-2013	1983-2013
	Western Europe	Lupin	Lupinus spp.	53	0.329975	0.337357	-0.359758	-0.368396	-0.401975	1.46985	1.94912	1.10072	0.0184313	0.0192363	-0.0948136	-0.503949
		Soybean*	Glycine max	41	0.122845	0.0900239	-0.203335	-0.0948791	-0.25415	2.30104	2.44679	2.65862	0.0739661	0.0958886	1.16965	0.808142
		Pea	Pisum sativum	53	0.120461	0.107334	-0.139546	-0.123871	-0.22921	3.56015	4.17155	3.08493	0.344086	0.536576	0.852003	-0.633882
		Maize	Zea mays	53	0.11173	0.0645457	-0.134628	-0.0641953	-0.203543	6.73438	8.18788	9.6798	2.26276	2.55375	2.26352	1.33207
		Bean	Phaseolus spp.	53	0.1076	0.094319	-0.118084	-0.113344	-0.184408	2.13865	2.57353	2.42808	0.0274653	0.00869593	1.48751	0.436173
		Rye	Secale cereale	53	0.100126	0.108885	-0.11766	-0.144992	-0.170052	3.91116	4.64488	5.03361	1.49147	1.01015	1.34096	1.04176
		Fababean	Vicia faba	53	0.0904695	0.09841	-0.104966	-0.107283	-0.157888	3.19394	3.64716	4.07226	0.078068	0.0881305	1.36247	0.868711
		Rapeseed	Brassica napus	53	0.0841994	0.0845709	-0.104377	-0.101075	-0.124993	2.71012	3.1384	3.61056	1.57432	2.29583	1.52421	1.06
		Barley	Hordeum spp.	53	0.0632343	0.0554293	-0.0928361	-0.0680874	-0.119585	4.79214	5.65176	6.15362	5.32666	4.70164	1.49096	0.950073
		Wheat	Triticum spp.	53	0.0621257	0.0549173	-0.0881768	-0.0544811	-0.108678	5.57772	6.68356	6.97614	8.74366	9.31308	1.68159	0.807494
	Eastern Europe	Lupin	Lupinus spp.	53	0.262906	0.23892	-0.329497	-0.214122	-0.445333	1.03116	1.22342	1.70842	0.0596086	0.0283989	1.61012	2.22856
		Bean	Phaseolus spp.	53	0.229733	0.203501	-0.237787	-0.164879	-0.306665	0.891817	1.31407	1.8027	0.115584	0.0539957	5.56968	3.19447
		Vetch	Vicia sativa	53	0.214331	0.199932	-0.267666	-0.23987	-0.375043	1.32712	1.47912	1.6864	0.125893	0.0868282	1.05322	0.914241
		Pea	Pisum sativum	53	0.173504	0.156804	-0.233063	-0.189247	-0.299488	1.40665	1.55097	1.74776	0.599797	0.53045	0.938042	0.826433
		Soybean	Glycine max	53	0.157639	0.129038	-0.18154	-0.143748	-0.274068	0.934328	1.11321	1.68227	0.237031	0.290316	2.72608	2.24317
		Barley	Hordeum spp.	53	0.129683	0.110382	-0.159379	-0.117538	-0.197867	1.81039	2.06144	2.40377	4.64101	4.67563	1.29251	1.08728
		Wheat	Triticum spp.	53	0.114359	0.0980808	-0.129627	-0.0999383	-0.201962	1.91646	2.26364	2.73706	10.2346	9.44214	1.74206	1.37893
		Oat	Avena spp.	53	0.100767	0.082185	-0.120002	-0.0919654	-0.172628	1.46746	1.60503	1.98383	1.77359	1.68321	1.32819	1.04525
		Rye	Secale cereale	53	0.0913897	0.075745	-0.122336	-0.0978676	-0.148233	1.71767	1.95495	2.22584	1.96431	1.66048	1.68467	0.821608
		Potato	Solanum tuberosum	53	0.0765657	0.0696069	-0.0882536	-0.0630672	-0.134595	13.0545	13.3359	16.3318	1.66003	1.55564	0.913111	0.669374
	Northern Europe	Lupin**	Lupinus spp.	22	0.450375	0.450375	-0.436982	-0.436982	-0.568331	0.862741	0.862741	1.00557	0.00988366	0.00988366	1.5306	1.5306
		Bean	Phaseolus spp.	53	0.240086	0.205517	-0.298746	-0.2715	-0.456029	2.20295	2.64605	2.7559	0.00967739	0.0141905	0.742951	1.23711
		Vetch	Vicia sativa	53	0.211888	0.23822	-0.251453	-0.254672	-0.364796	1.98434	1.93912	1.48872	0.0271949	0.0364701	0.4013	-1.52037
		Fababean	Vicia faba	53	0.162571	0.142211	-0.163377	-0.172432	-0.310731	3.34473	3.64323	4.45825	0.0624369	0.0793347	1.6817	0.835418
		Pea	Pisum sativum	53	0.111961	0.126237	-0.143578	-0.150132	-0.187823	2.99142	3.12438	2.59952	0.272373	0.396056	0.330202	-0.723152
		Rapeseed	Brassica napus	53	0.0872269	0.0727122	-0.103198	-0.0688543	-0.133679	2.41597	2.61183	2.87891	1.59222	2.30677	0.734824	0.664245
		Potato	Solanum tuberosum	53	0.085828	0.0889449	-0.104274	-0.106674	-0.154842	27.6095	29.2468	32.7695	1.1243	0.952396	1.03768	0.453015
		Oat	Avena spp.	53	0.0788471	0.0937254	-0.0885159	-0.104812	-0.132481	3.34161	3.59272	3.68498	3.22502	2.4455	0.680046	0.297352
		Barley	Hordeum spp.	53	0.0717849	0.0843353	-0.0880374	-0.088834	-0.119223	4.10894	4.4305	4.6995	10.8846	9.20115	0.709874	0.467402
		Wheat	Triticum spp.	53	0.0672766	0.0673226	-0.0677067	-0.0565105	-0.0946789	5.49867	6.36215	5.84247	6.87058	8.33799	1.15128	0.133097
	Southern Europe	Bean	Phaseolus spp.	53	0.175364	0.123149	-0.213728	-0.182296	-0.259332	1.00414	1.34418	1.80878	0.54039	0.2008	2.7671	2.66919
		Soybean	Glycine max	53	0.168475	0.127663	-0.170861	-0.147484	-0.293734	2.31766	2.85419	2.39814	0.232182	0.382391	1.52995	0.077931
		Chickpea	Cicer arietinum	53	0.158934	0.196182	-0.17827	-0.181929	-0.326226	0.698362	0.771392	1.04811	0.14949	0.0828743	1.44538	1.54861
		Vetch	Vicia sativa	53	0.148378	0.189872	-0.153222	-0.250791	-0.273661	1.0737	1.00044	1.31648	0.131892	0.13372	0.329582	0.665922
		Barley	Hordeum spp.	53	0.148197	0.170851	-0.180025	-0.201806	-0.259965	2.25024	2.61129	3.10363	3.9033	4.39947	1.51774	1.23875
		Sunflower	Helianthus annuus	53	0.1461	0.135439	-0.203492	-0.135007	-0.269455	1.27936	1.26897	1.64271	1.04543	1.42594	0.0789293	1.26789
		Oat	Avena spp.	53	0.101859	0.110905	-0.123528	-0.125355	-0.175895	1.48353	1.7373	2.08333	1.01694	0.857618	1.63121	1.31098
		Fababean	Vicia faba	53	0.0804486	0.0954148	-0.0907615	-0.103554	-0.133517	1.16059	1.26585	1.5993	0.261703	0.130519	1.43713	1.08677
		Maize	Zea mays	53	0.0748902	0.087632	-0.112487	-0.119931	-0.138837	5.13223	6.28599	7.29	4.02077	3.92555	2.46392	1.24705
		Wheat	Triticum spp.	53	0.0745411	0.0811031	-0.0959169	-0.0974353	-0.12038	2.59272	2.98676	3.56632	8.19214	6.97839	1.93262	1.05778
	North America	Lentil	Lens culinaris	53	0.195138	0.182328	-0.243835	-0.243463	-0.39796	1.17643	1.25829	1.56927	0.0798484	0.128879	0.634238	1.27832
		Pea	Pisum sativum	53	0.14313	0.131593	-0.180877	-0.180959	-0.288991	1.93054	2.0905	2.30863	0.138177	0.214376	0.751525	0.677925
		Sorghum	Sorghum spp.	53	0.107208	0.115384	-0.160287	-0.168598	-0.189504	3.66517	3.92446	3.82505	0.970102	0.769934	0.634789	0.0457135
		Groundnut	Arachis hypogaea	53	0.0894529	0.084218	-0.0862646	-0.0832287	-0.170902	2.79028	3.15227	4.5168	0.131223	0.129369	2.57893	1.59372
		Maize	Zea mays	53	0.0894134	0.0953172	-0.102329	-0.170636	-0.186469	6.96182	8.18008	9.84135	6.39848	6.72969	1.67411	1.33757
		Barley	Hordeum spp.	53	0.0729829	0.0765679	-0.093219	-0.0960024	-0.149426	2.69354	3.02499	3.63002	1.55556	1.39752	1.4702	1.04701
		Soybean	Glycine max	53	0.0690467	0.0744769	-0.108121	-0.112485	-0.145833	2.21836	2.5085	2.90414	5.44639	6.23828	1.21331	1.0314
		Oat	Avena spp.	53	0.0638625	0.069348	-0.074801	-0.0715426	-0.111937	2.12038	2.33443	2.90207	1.2088	0.602221	1.166	1.19847
		Wheat	Triticum spp.	53	0.0637663	0.0664048	-0.0920982	-0.0796219	-0.130329	2.29068	2.56219	3.16419	7.5285	7.46374	1.46309	1.15902
		Bean	Phaseolus spp.	53	0.0595449	0.0552299	-0.079034	-0.0507917	-0.105687	1.66757	1.81422	2.00943	0.156481	0.163328	0.643277	0.787221
	South America	Groundnut	Arachis hypogaea	53	0.141552	0.147685	-0.147399	-0.107519	-0.237431	1.56517	1.75764	2.49397	0.249608	0.139926	1.45893	1.90885
		Fababean	Vicia faba	53	0.132162	0.143516	-0.139441	-0.177667	-0.183472	0.698072	0.820892	1.13741	0.0740741	0.0486126	0.931486	2.54755
		Sunflower	Helianthus annuus	53	0.11776	0.106318	-0.151234	-0.108072	-0.183034	1.25782	1.5619	1.57979	0.819941	0.934116	1.36944	1.05631
		Sorghum	Sorghum spp.	53	0.114246	0.0738626	-0.131443	-0.0867908	-0.192376	2.66836	3.07329	3.26955	0.738072	0.627375	1.52999	0.64524
		Wheat	Triticum spp.	53	0.0964165	0.0886228	-0.106107	-0.0633174	-0.158183	1.84007	2.20564	2.74465	3.46443	3.06586	1.38118	1.81104
		Soybean	Glycine max	53	0.0868846	0.0726819	-0.121607	-0.103148	-0.148343	1.89577	2.27499	2.79211	6.1302	9.17944	1.95733	1.50375
		Bean	Phaseolus spp.	53	0.0788276	0.0728135	-0.10043	-0.130606	-0.147063	0.66663	0.717788	1.06058	1.90549	1.7791	0.689556	2.28001
		Pea	Pisum sativum	53	0.0709352	0.0757722	-0.0714626	-0.0576542	-0.128746	0.932177	1.0612	1.28	0.0516443	0.0419038	0.780755	1.53635
		Maize	Zea mays	53	0.0625233	0.0642597	-0.0738009	-0.0775497	-0.106524	2.52197	3.17834	5.01846	6.89819	6.51117	2.50958	3.06751
		Rice	Oryza spp.	53	0.0435504	0.0401092	-0.0596602	-0.0604253	-0.0686646	2.76883	3.48745	5.27171	2.36441	2.05389	1.97456	3.06681
	Yield risk measures, expected yields and average annual growth rate of yield are derived from yield anomalies which are calculated with the polynomial regression.
	For each region, among the 10 crops, 5 are legume crops (bold names) and 5 are non-legume crops (non-bold).
	All crops are ranked according to standard deviation of yield anomalies (decreasing order).
	¶ n is the number of years of yield data available for each crop in each region.
	§ Expected yield loss measure is not provided for the 1983-2013 period due to insufficient number of yield anomalies below the 10th percentile in order to calculate accurately their mean.
	*Yield data for soybean in Western Europe spans from 1973 to 2013 (i.e., n=41).
	**Yield data for lupin in Northern Europe spans from 1992 to 2013 (i.e., n=22).
