# Supplementary material for: Estimating variability in grain legume yields across Europe and the Americas
Source: Sci Rep. 2015 Jun 8;5:11171. doi: 10.1038/srep11171 (PMC4459183; doi:10.1038/srep11171)
Supplement: Supplementary Data 2 [file srep11171-s3.xls]

## Sheet: Sheet1
	Supplementary Data 2. Yield risk measures, expected yields, average total cultivated areas and average annual growth rate of yields in Europe and the Americas over 1963-2013 and 1983-2013 using the loess regression.
	Region	Crop	Scientific name	n¶	Standard deviation of yield anomalies		10th percentile of yield anomalies		Expected yield loss§	Average expected yield (t ha-1)		Expected yield (t ha-1)	Average total cultivated area (%)		Average annual growth rate of yield (%)
					1961-2013	1983-2013	1961-2013	1983-2013	1961-2013	1961-2013	1983-2013	2013	1961-2013	1983-2013	1961-2013	1983-2013
	Western Europe	Lupin	Lupinus spp.	53	0.253792	0.288462	-0.287924	-0.343975	-0.369732	1.46353	1.95383	1.02746	0.0184313	0.0192363	0.295502	0.242161
		Soybean*	Glycine max	41	0.120592	0.0902668	-0.199517	-0.100988	-0.258632	2.30405	2.44974	2.64009	0.0739661	0.0958886	1.07568	0.821148
		Maize	Zea mays	53	0.107714	0.0603037	-0.131948	-0.0513506	-0.204569	6.70976	8.18946	9.32644	2.26276	2.55375	2.16593	1.36011
		Bean	Phaseolus spp.	53	0.105614	0.0944498	-0.115726	-0.0961348	-0.180266	2.13287	2.55523	2.45348	0.0274653	0.00869593	1.61122	0.456137
		Pea	Pisum sativum	53	0.0980547	0.0807171	-0.129143	-0.0913698	-0.201208	3.58999	4.23863	3.43862	0.344086	0.536576	0.881552	-0.381178
		Rye	Secale cereale	53	0.0888403	0.101832	-0.101691	-0.11018	-0.150777	3.90071	4.62959	4.92399	1.49147	1.01015	1.44411	1.14326
		Fababean	Vicia faba	53	0.0880427	0.0957915	-0.104498	-0.111203	-0.151474	3.1898	3.65345	3.98887	0.078068	0.0881305	1.20955	0.817532
		Rapeseed	Brassica napus	53	0.0810649	0.0816234	-0.103846	-0.104244	-0.120437	2.71193	3.1493	3.58977	1.57432	2.29583	1.39557	1.02188
		Barley	Hordeum spp.	53	0.0617994	0.0546513	-0.0923407	-0.0619099	-0.116943	4.79427	5.66626	6.21673	5.32666	4.70164	1.50788	1.00694
		Wheat	Triticum spp.	53	0.0607671	0.0543592	-0.0837899	-0.0570413	-0.105285	5.58034	6.69468	7.04659	8.74366	9.31308	1.71737	0.869122
	Eastern Europe	Lupin	Lupinus spp.	53	0.254404	0.243819	-0.28063	-0.212769	-0.420768	1.02259	1.20695	1.74731	0.0596086	0.0283989	1.98415	2.38337
	Eastern Europe	Vetch	Vicia sativa	53	0.201104	0.198212	-0.229327	-0.22367	-0.362824	1.31214	1.44734	1.70702	0.125893	0.0868282	1.21942	1.19054
	Eastern Europe	Bean	Phaseolus spp.	53	0.174822	0.17626	-0.200992	-0.181159	-0.244204	0.899587	1.33693	1.89731	0.115584	0.0539957	4.70954	3.26059
	Eastern Europe	Pea	Pisum sativum	53	0.167269	0.150759	-0.229158	-0.203058	-0.284747	1.39645	1.54566	1.6225	0.599797	0.53045	0.900566	0.778884
	Eastern Europe	Soybean	Glycine max	53	0.152587	0.12549	-0.179922	-0.163672	-0.268109	0.937206	1.1191	1.68003	0.237031	0.290316	2.50706	2.11344
	Eastern Europe	Barley	Hordeum spp.	53	0.124194	0.1101	-0.152747	-0.106089	-0.188744	1.80475	2.05798	2.43657	4.64101	4.67563	1.4553	1.21506
	Eastern Europe	Wheat	Triticum spp.	53	0.109022	0.0950394	-0.127601	-0.110005	-0.18749	1.91507	2.27265	2.72342	10.2346	9.44214	1.95796	1.33571
	Eastern Europe	Oat	Avena spp.	53	0.0975816	0.0808184	-0.120444	-0.0910828	-0.16656	1.46043	1.59984	1.92149	1.77359	1.68321	1.2966	1.0349
	Eastern Europe	Rye	Secale cereale	53	0.0890589	0.0727905	-0.121693	-0.0968503	-0.145374	1.71899	1.96747	2.23909	1.96431	1.66048	1.60261	0.84498
	Eastern Europe	Potato	Solanum tuberosum	53	0.0764738	0.0677182	-0.0737973	-0.0706484	-0.135213	13.055	13.4003	16.1222	1.66003	1.55564	0.81014	0.612523
	Northern Europe	Lupin**	Lupinus spp.	22	0.377092	0.377092	-0.497189	-0.497189	-0.52701	0.856198	0.856198	0.992564	0.00988366	0.00988366	4.79512	4.79512
	Northern Europe	Bean	Phaseolus spp.	53	0.23327	0.183209	-0.309719	-0.267618	-0.41027	2.19731	2.6669	2.72005	0.00967739	0.0141905	0.876037	1.64229
	Northern Europe	Vetch	Vicia sativa	53	0.163834	0.194281	-0.217534	-0.264567	-0.325165	2.01386	2.01624	1.73355	0.0271949	0.0364701	0.208099	-1.27553
	Northern Europe	Fababean	Vicia faba	53	0.161881	0.141027	-0.179502	-0.192765	-0.312465	3.33417	3.6323	4.28853	0.0624369	0.0793347	1.62236	0.773435
	Northern Europe	Pea	Pisum sativum	53	0.105834	0.118621	-0.108603	-0.157813	-0.181847	2.99364	3.16954	2.50181	0.272373	0.396056	0.0945747	-0.749786
	Northern Europe	Oat	Avena spp.	53	0.0774805	0.0917663	-0.0918943	-0.0990683	-0.132138	3.34358	3.59466	3.80204	3.22502	2.4455	0.764592	0.360507
	Northern Europe	Rapeseed	Brassica napus	53	0.0758437	0.0676044	-0.0940394	-0.0705844	-0.134728	2.42386	2.64019	2.88511	1.59222	2.30677	0.542169	0.665186
	Northern Europe	Potato	Solanum tuberosum	53	0.0713753	0.070796	-0.109447	-0.111603	-0.14853	27.7112	29.5026	33.7185	1.1243	0.952396	0.925094	0.413632
	Northern Europe	Barley	Hordeum spp.	53	0.0637421	0.073281	-0.0721259	-0.0690598	-0.112416	4.12248	4.4464	4.93586	10.8846	9.20115	0.774289	0.510383
	Northern Europe	Wheat	Triticum spp.	53	0.059705	0.059395	-0.0629638	-0.0542829	-0.0938731	5.51446	6.37881	6.10961	6.87058	8.33799	1.17273	0.183584
	Southern Europe	Soybean	Glycine max	53	0.158782	0.11554	-0.168163	-0.14566	-0.293041	2.33191	2.88928	2.56723	0.232182	0.382391	1.55389	0.260605
	Southern Europe	Chickpea	Cicer arietinum	53	0.152512	0.186552	-0.175688	-0.178715	-0.320933	0.698993	0.778883	1.06735	0.14949	0.0828743	1.32958	1.53079
	Southern Europe	Barley	Hordeum spp.	53	0.145711	0.170477	-0.191335	-0.200347	-0.266134	2.24991	2.60451	3.10114	3.9033	4.39947	1.70519	1.15788
	Southern Europe	Sunflower	Helianthus annuus	53	0.134957	0.124266	-0.206773	-0.1641	-0.263883	1.28153	1.28694	1.61038	1.04543	1.42594	-0.0857179	1.22125
	Southern Europe	Vetch	Vicia sativa	53	0.133312	0.171561	-0.165235	-0.200648	-0.243727	1.07529	1.00399	1.33868	0.131892	0.13372	0.238454	0.518883
	Southern Europe	Bean	Phaseolus spp.	53	0.116284	0.0985419	-0.158088	-0.148526	-0.19764	0.994599	1.32633	1.72852	0.54039	0.2008	3.25031	2.91041
	Southern Europe	Oat	Avena spp.	53	0.100349	0.110042	-0.127089	-0.139411	-0.173661	1.48155	1.72773	2.1191	1.01694	0.857618	1.58035	1.40461
	Southern Europe	Fababean	Vicia faba	53	0.0775305	0.0904038	-0.0901685	-0.102223	-0.139948	1.1629	1.27828	1.60627	0.261703	0.130519	1.31331	1.07277
	Southern Europe	Maize	Zea mays	53	0.0728299	0.0835384	-0.0893172	-0.0935842	-0.125551	5.12467	6.23588	7.18887	4.02077	3.92555	2.49159	1.15845
	Southern Europe	Wheat	Triticum spp.	53	0.065782	0.0731805	-0.09488	-0.105352	-0.113051	2.60233	3.01711	3.63244	8.19214	6.97839	1.78178	1.05221
	North America	Lentil	Lens culinaris	53	0.195138	0.182328	-0.243835	-0.243463	-0.39796	1.17643	1.25829	1.56927	0.0798484	0.128879	0.634238	1.27832
	Northern America	Pea	Pisum sativum	53	0.14313	0.131593	-0.180877	-0.180959	-0.288991	1.93054	2.0905	2.30863	0.138177	0.214376	0.751525	0.677925
	Northern America	Sorghum	Sorghum spp.	53	0.107208	0.115384	-0.160287	-0.168598	-0.189504	3.66517	3.92446	3.82505	0.970102	0.769934	0.634789	0.0457135
	Northern America	Groundnut	Arachis hypogaea	53	0.0894529	0.084218	-0.0862646	-0.0832287	-0.170902	2.79028	3.15227	4.5168	0.131223	0.129369	2.57893	1.59372
	Northern America	Maize	Zea mays	53	0.0894134	0.0953172	-0.102329	-0.170636	-0.186469	6.96182	8.18008	9.84135	6.39848	6.72969	1.67411	1.33757
	Northern America	Barley	Hordeum spp.	53	0.0729829	0.0765679	-0.093219	-0.0960024	-0.149426	2.69354	3.02499	3.63002	1.55556	1.39752	1.4702	1.04701
	Northern America	Soybean	Glycine max	53	0.0690467	0.0744769	-0.108121	-0.112485	-0.145833	2.21836	2.5085	2.90414	5.44639	6.23828	1.21331	1.0314
	Northern America	Oat	Avena spp.	53	0.0638625	0.069348	-0.074801	-0.0715426	-0.111937	2.12038	2.33443	2.90207	1.2088	0.602221	1.166	1.19847
	Northern America	Wheat	Triticum spp.	53	0.0637663	0.0664048	-0.0920982	-0.0796219	-0.130329	2.29068	2.56219	3.16419	7.5285	7.46374	1.46309	1.15902
	Northern America	Bean	Phaseolus spp.	53	0.0595449	0.0552299	-0.079034	-0.0507917	-0.105687	1.66757	1.81422	2.00943	0.156481	0.163328	0.643277	0.787221
	South America	Sorghum	Sorghum spp.	53	0.110906	0.0718046	-0.142733	-0.0793199	-0.197332	2.67649	3.05903	3.34311	0.738072	0.627375	1.6229	0.600074
	South America	Groundnut	Arachis hypogaea	53	0.110164	0.114469	-0.122025	-0.11506	-0.208781	1.57697	1.78129	2.61678	0.249608	0.139926	1.31747	1.78873
	South America	Sunflower	Helianthus annuus	53	0.103637	0.0968355	-0.121	-0.11764	-0.159286	1.26149	1.57821	1.64267	0.819941	0.934116	1.42809	1.27437
	South America	Fababean	Vicia faba	53	0.099983	0.117808	-0.10224	-0.121207	-0.132633	0.692591	0.804821	1.09093	0.0740741	0.0486126	1.06643	2.67362
	South America	Wheat	Triticum spp.	53	0.0941176	0.0861215	-0.108262	-0.0762667	-0.156001	1.8439	2.21291	2.80673	3.46443	3.06586	1.40502	1.85087
	South America	Soybean	Glycine max	53	0.0844139	0.0675666	-0.109401	-0.0924658	-0.148466	1.8928	2.26552	2.70312	6.1302	9.17944	1.89894	1.43283
	South America	Pea	Pisum sativum	53	0.0715265	0.0772922	-0.0741997	-0.057464	-0.128938	0.931863	1.05804	1.28709	0.0516443	0.0419038	0.842304	1.5748
	South America	Bean	Phaseolus spp.	53	0.0632122	0.0570293	-0.0818152	-0.0843461	-0.10281	0.662856	0.712311	1.03322	1.90549	1.7791	0.736938	2.39711
	South America	Maize	Zea mays	53	0.059978	0.0612433	-0.0792923	-0.08087	-0.103224	2.51939	3.16866	4.95743	6.89819	6.51117	2.51197	3.04695
	South America	Rice	Oryza spp.	53	0.0385684	0.0381686	-0.0505304	-0.0516215	-0.0628062	2.76311	3.4721	5.23889	2.36441	2.05389	2.03741	3.10539
	Yield risk measures, expected yields and average annual growth rate of yield are derived from yield anomalies which are calculated with the loess regression.
	For each region, among the 10 crops, 5 are legume crops (bold names) and 5 are non-legume crops (non-bold).
	All crops are ranked according to standard deviation of yield anomalies (decreasing order).
	¶ n is the number of years of yield data available for each crop in each region.
	§ Expected yield loss measure is not provided for the 1983-2013 period due to insufficient number of yield anomalies below the 10th percentile in order to calculate accurately their mean.
	*Yield data for soybean in Western Europe spans from 1973 to 2013 (i.e., n=41).
	**Yield data for lupin in Northern Europe spans from 1992 to 2013 (i.e., n=22).
